# Supplementary material for: iMeta progress and acknowledgment of reviewers in 2022
Source: Imeta. 2023 Feb 13;2(1):e89. doi: 10.1002/imt2.89 (PMC10989791; doi:10.1002/imt2.89)
Supplement: Supplementary file 1 — Supporting information. [file IMT2-2-e89-s001.xlsx]

## Sheet: TableS1
Table S1. Full text download in 2022 by country or region. Data from wiley insight by 2022/12/31.
Country or region	Download in 2022
Total	115809
China	54540
United States	15479
Hong Kong	7100
India	3587
Germany	3555
United Kingdom	3179
Japan	2549
Canada	1763
Australia	1665
South Korea	1559
Netherlands	1312
Singapore	1253
France	1233
Brazil	1166
Spain	1106
Taiwan	1072
Mexico	861
Italy	824
Denmark	744
Switzerland	699
Sweden	531
Pakistan	520
Russian Federation	511
Ireland	485
Israel	466
Belgium	400
Thailand	390
Turkey	390
Norway	365
South Africa	362
Poland	354
Chile	282
Colombia	269
Finland	248
Malaysia	233
Austria	232
Philippines	230
Greece	229
Portugal	213
Indonesia	210
Iran, Islamic Republic of...	191
Egypt	180
Czech Republic	169
Argentina	167
New Zealand	164
United Arab Emirates	134
Ethiopia	125
Nigeria	125
Saudi Arabia	122
Kenya	118
Macao	118
Ukraine	86
Estonia	86
Morocco	84
Peru	79
Viet Nam	77
Bangladesh	77
Ecuador	75
Croatia	70
Hungary	66
Luxembourg	65
Romania	62
Unknown	60
Algeria	52
Ghana	50
Panama	45
Puerto Rico	39
Uruguay	36
Cyprus	36
Iraq	36
Serbia	35
Dominican Republic	35
Venezuela, Bolivarian Republic of...	35
Uganda	35
Slovakia	33
Slovenia	32
Lithuania	31
Cote d'Ivoire'	29
Georgia	29
Kuwait	28
Kazakhstan	26
Zimbabwe	25
United Republic of Tanzania	25
Iceland	24
Tunisia	22
Sri Lanka	22
Jordan	18
Qatar	14
Nepal	13
Benin	13
Seychelles	11
Yemen	10
The former Yugoslav Republic of Macedonia	10
Lebanon	10
Paraguay	10
Sudan	10
Jamaica	10
Trinidad and Tobago	9
Costa Rica	9
Botswana	9
Bulgaria	9
Namibia	9
Malta	8
Oman	8
Palestinian Territory, Occupied	8
Senegal	7
Bolivia	7
Congo, Democratic Republic	7
Bahrain	7
Myanmar	6
Reunion	6
Guatemala	6
Zambia	6
Syrian Arab Republic	5
Martinique	5
New Caledonia	5
Malawi	5
Latvia	5
Bosnia and Herzegovina	5
Honduras	5
Cameroon	4
Mongolia	4
Cuba	4
Nicaragua	4
Mauritius	4
Maldives	4
Brunei Darussalam	4
Uzbekistan	4
Republic of Moldova	4
Armenia	4
Eritrea	3
Montenegro	3
Libyan Arab Jamahiriya	3
French Guiana	3
Sierra Leone	3
Gabon	3
Liechtenstein	2
Togo	2
Belize	2
Belarus	2
Lao People's Democratic Republic	2
Bhutan	2
Mozambique	2
Bahamas	2
Albania	2
Angola	2
Barbados	2
Fiji	1
Guadeloupe	1
Burkina Faso	1
Papua New Guinea	1
Vanuatu	1
Rwanda	1
Falkland Islands (Malvinas)	1
Madagascar	1
Andorra	1
Cape Verde	1
South Sudan	1
Cambodia	1
Kyrgyzstan	1
EUROPE - UNKNOWN COUNTRY	1
El Salvador	1
Greenland	1
Aruba	1
Guinea	1

## Sheet: TableS2
Table S1. Full text download in 2022 by papers. Data from wiley insight by 2022/12/31.
Journal Title	DOI	Article Title	Issue Number	Volume Number	Publication Year	Full Text Downloads	Latest Article Availability Status	Author
iMeta	http://dx.doi.org/10.1002/imt2.43	Complex heatmap visualization	3	1	2022	11537	Undefined	Zuguang Gu
iMeta	http://dx.doi.org/10.1002/imt2.12	Majorbio Cloud: A one‐stop, comprehensive bioinformatic platform for multiomics analyses	2	1	2022	10269	Undefined	Hongdong Xuan, Hao Gao, Xianglin Zhang, Jichen Han, Jian Wei, Yuhan Qiu, Yong Zhou, Fengjuan Zhu, Jianhua Zhao, Yachen Dong, Binxu Liu, Lei Zhang, Dan Zhang, Chang Han, Quan Guo, Linmeng Liu, Caiping Shi, Yanchun Luo, Junbiao Zhang, Bing Yang, Xiaojie Li, Qin Wu, Bing Li, Wenyao Fu, Yanli Tong, Jie Meng, Jing Zeng, Yan Wang, Hui Yang, Jie Dong, Yitong Feng, Shichang Xie, Long Huang, Chun Luo, Gua…
iMeta	http://dx.doi.org/10.1002/imt2.5	ImageGP: An easy‐to‐use data visualization web server for scientific researchers	1	1	2022	9122	Undefined	Tong Chen, Luqi Huang, Yong‐Xin Liu
iMeta	http://dx.doi.org/10.1002/imt2.2	Linking soil fungi to bacterial community assembly in arid ecosystems	1	1	2022	5999	Undefined	Shuo Jiao, Baogang Zhang, Haiyan Chu, Shuo Jiao, Gehong Wei, Xiaorong Wei, Weimin Chen
iMeta	http://dx.doi.org/10.1002/imt2.32	ggClusterNet: An R package for microbiome network analysis and modularity‐based multiple network layouts	3	1	2022	5015	Undefined	Tao Wen, Shengdie Yang, Jun Yuan, Tao Wen, Guoqing Niu, Xiaoyu Liu, Zhexu Ding, Chao Xue, Yong‐Xin Liu, Qirong Shen, Penghao Xie
iMeta	http://dx.doi.org/10.1002/imt2.13	iNAP: An integrated network analysis pipeline for microbiome studies	2	1	2022	4807	Undefined	Kai Feng, Shang Wang, Danrui Wang, Zhujun Wang, Yan Li, Wenli Shen, Qing He, Ye Deng, Songsong Gu, Zheng Zhang, Xi Peng, Qiulong Hu, Kai Feng
iMeta	http://dx.doi.org/10.1002/imt2.36	Sangerbox: A comprehensive, interaction‐friendly clinical bioinformatics analysis platform	3	1	2022	4185	Undefined	Pingping Gao, Weitao Shen, Xiaoqian Qian, Mengmeng Wang, Xiubin He, Xiao Zhong, Mei Huang, Danting Shen, Tonglian Wang, Xiang Song, Shuang Li, Weitao Shen, Ziguang Song
iMeta	http://dx.doi.org/10.1002/imt2.56	Ggtree: A serialized data object for visualization of a phylogenetic tree and annotation data	-	-	2022	3844	Undefined	Xiao Luo, Shuangbin Xu, Yi Guan, Wenli Tang, Tommy T. Lam, Zehan Dai, Li Zhan, Guangchuang Yu, Shuangbin Xu, Meijun Chen, Lin Li
iMeta	http://dx.doi.org/10.1002/imt2.10	MetOrigin: Discriminating the origins of microbial metabolites for integrative analysis of the gut microbiome and metabolome	1	1	2022	3718	Undefined	Yan Ni, Gang Yu, Gang Yu, Cuifang Xu, Danni Zhang, Feng Ju
iMeta	http://dx.doi.org/10.1002/imt2.35	A painless way to customize Circos plot: From data preparation to visualization using TBtools	3	1	2022	2876	Undefined	Rui Xia, Chengjie Chen, Chengjie Chen, Ya Wu
iMeta	http://dx.doi.org/10.1002/imt2.3	Predicting microbiome compositions from species assemblages through deep learning	1	1	2022	2710	Undefined	Sebastian Michel‐Mata, Yang‐Yu Liu, Xu‐Wen Wang, Sebastian Michel‐Mata, Marco Tulio Angulo
iMeta	http://dx.doi.org/10.1002/imt2.18	Differential microbial assembly processes and co‐occurrence networks in the soil‐root continuum along an environmental gradient	2	1	2022	2669	Undefined	Yangquanwei Zhong, Ruiwu Wang, Patrick O. Sorensen, Weiming Yan, Guangyu Zhu, Xiaoyu Jia, Zhouping Shangguan, Jin Liu
iMeta	http://dx.doi.org/10.1002/imt2.8	Toward understanding the genetic bases underlying plant‐mediated “cry for help” to the microbiota	1	1	2022	2649	Undefined	Yi Song, Zhenghong Wang, Zhenghong Wang
iMeta	http://dx.doi.org/10.1002/imt2.33	The human lung microbiome—A hidden link between microbes and human health and diseases	3	1	2022	1995	Undefined	Xinzhu Yi, Zhang Wang, Jingyuan Gao, Xinzhu Yi
iMeta	http://dx.doi.org/10.1002/imt2.1	Parallel‐Meta Suite: Interactive and rapid microbiome data analysis on multiple platforms	1	1	2022	1812	Undefined	Yuzhu Chen, Mingqian Zhang, Xiaoquan Su, Zheng Sun, Gongchao Jing, Yuzhu Chen, Yufeng Zhang, Jian Li, Shi Huang
iMeta	http://dx.doi.org/10.1002/imt2.23	The sampling strategy of oral microbiome	2	1	2022	1743	Undefined	Hongye Lu, Peihui Zou, Feng Chen, Qian Zhang, Zhibin Chen, Yifei Zhang, Hongye Lu
iMeta	http://dx.doi.org/10.1002/imt2.42	TCM2COVID: A resource of anti‐COVID‐19 traditional Chinese medicine with effects and mechanisms	-	-	2022	1659	Undefined	Liping Ren, Qi Zhao, Bo Pang, Yang Zhang, Kejun Deng, Jian Huang, Yuchen Li, Xianrun Pan, Lin Ning, Yi Xu, Liping Ren
iMeta	http://dx.doi.org/10.1002/imt2.21	The co‐occurrence of antibiotic resistance genes between dogs and their owners in families	2	1	2022	1619	Undefined	Ruonan Zhao, Jie Hao, Jintao Yang, Longfei Xie, Danyu Xiao, Zhenling Zeng, Wenguang Xiong, Cuihong Tong
iMeta	http://dx.doi.org/10.1002/imt2.19	Standardized studies of the oral microbiome: From technology‐driven to hypothesis‐driven	2	1	2022	1602	Undefined	Chuqi Gao, Peiyue Yang, Feng Chen, Ning Chen, Xiaoli Chen, Xiao Wang, Chuqi Gao, Xuantao Li, Xiaole Zhao
iMeta	http://dx.doi.org/10.1002/imt2.6	Gut microbiota insights into human adaption to high‐plateau diet	1	1	2022	1548	Undefined	Hani El‐Nezami, Yina Huang, Jinxin Liu, Hein Min Tun, Catherine Stanton, Tingtao Chen, Hua Wei, Mingfu Wang, Qinglong Wu, Yina Huang
iMeta	http://dx.doi.org/10.1002/imt2.49	Fungi stabilize multi‐kingdom community in a high elevation timberline ecosystem	4	1	2022	1541	Undefined	Xu Liu, Teng Yang, Gui‐Feng Gao, Jonathan M. Adams, Ke Dong, Haiyan Chu, Leho Tedersoo, Teng Yang
iMeta	http://dx.doi.org/10.1002/imt2.50	Charting the landscape of the environmental exposome	4	1	2022	1515	Undefined	Xin Wei, Yueer Li, Xinyue Zhang, Chao Jiang, Yuxin Leng, Liuyiqi Jiang, Xin Wei, Zinuo Huang
iMeta	http://dx.doi.org/10.1002/imt2.14	Decoding microbial genomes to understand their functional roles in human complex diseases	2	1	2022	1508	Undefined	Quanbin Dong, Yifeng Wang, Yifeng Wang, Huayiyang Zou, Tingting Wu, Jing Shi, Haifeng Zhang, Wei Sun, Xiangqing Kong, Lianmin Chen, Yanhui Sheng, Shixian Hu
iMeta	http://dx.doi.org/10.1002/imt2.37	Biochar stimulates tomato roots to recruit a bacterial assemblage contributing to disease resistance against Fusarium wilt	3	1	2022	1496	Undefined	Xue Jin, Thomas Pommier, Kai Pan, Fengzhi Wu, Yang Bai, Xue Jin, Xiaojun Kang, Muhammad Khashi u Rahman, Xingang Zhou, Zhong Wei
iMeta	http://dx.doi.org/10.1002/imt2.4	Applications of de Bruijn graphs in microbiome research	1	1	2022	1383	Undefined	Keith Dufault‐Thompson, Xiaofang Jiang, Keith Dufault‐Thompson
iMeta	http://dx.doi.org/10.1002/imt2.48	Tomato microbiome under long‐term organic and conventional farming	3	1	2022	1344	Undefined	Ting Xu, Zeyu Zhang, Ji Li, Zeyu Zhang, Yang Sean Xiao, Yabin Zhan, Zengqiang Zhang, Youzhou Liu, Yuquan Wei
iMeta	http://dx.doi.org/10.1002/imt2.7	Dietary licorice enhances in vivo cadmium detoxification and modulates gut microbial metabolism in mice	1	1	2022	1328	Undefined	Xin Zheng, Likun Wang, Xin Zheng, Yong‐Xin Liu, Linhao You, Xiaofang Li, Wenjun Li, Siyu Tian, Michael Cohen
iMeta	http://dx.doi.org/10.1002/imt2.31	Microbial community roles and chemical mechanisms in the parasitic development of Orobanche cumana	3	1	2022	1237	Undefined	Lijun Hou, Jiao Xi, Beilei Lei, Jiao Xi, Yong‐Xin Liu, Zanbo Ding, Jiaxi Liu, Tengqi Xu, Yanbing Lin, James M. Tiedje, Jie Gu, Jinming Gao, Siqi Han, Xun Qian, Yongqing Ma, Quanhong Xue
iMeta	http://dx.doi.org/10.1002/imt2.17	The impact of aquaculture system on the microbiome and gut metabolome of juvenile Chinese softshell turtle (Pelodiscus sinensis)	2	1	2022	1171	Undefined	Shulei Zhang, Xia Ding, Xia Ding, Yijiang Hong, Feng Jin, Jiawang Xu, Beijuan Hu, Dongxu Chen
iMeta	http://dx.doi.org/10.1002/imt2.22	eHypertension: A prospective longitudinal multi‐omics essential hypertension cohort	2	1	2022	1125	Undefined	Wei Sun, Zhibin Hu, Haifeng Zhang, Yifeng Wang, Yanhui Sheng, Jingyi Fan, Mingxia Gu, Yunfan Tian, Hongxia Ma, Xiaorong Yin, Kangyun Sun, Zheng Ding, Wei Sun, Yuqing Zhang, Lianmin Chen, Xiangqing Kong
iMeta	http://dx.doi.org/10.1002/imt2.24	Microorganisms as bio‐filters to mitigate greenhouse gas emissions from high‐altitude permafrost revealed by nanopore‐based metagenomics	2	1	2022	1113	Undefined	Chenyuan Dang, Miao Zhang, Ren'an Wu, Yuqin Sun, Yu Xia, Yan Zheng, Xiang Li, Chenyuan Dang, Ziqi Wu
iMeta	http://dx.doi.org/10.1002/imt2.40	Establishing a novel inflammatory bowel disease prediction model based on gene markers identified from single nucleotide variants of the intestinal microbiota	3	1	2022	994	Undefined	Shuaiming Jiang, Huanwei Liu, Jiachao Zhang, Shi Huang, Shuaiming Jiang, Denghui Chen, Chenchen Ma
iMeta	http://dx.doi.org/10.1002/imt2.20	A neural network‐based framework to understand the type 2 diabetes‐related alteration of the human gut microbiome	2	1	2022	987	Undefined	Shun Guo, Yunmeng Chu, Yingfei Ma, Haoran Zhang, Shun Guo, Qingshan Jiang
iMeta	http://dx.doi.org/10.1002/imt2.41	StrainPanDA: Linked reconstruction of strain composition and gene content profiles via pangenome‐based decomposition of metagenomic data	3	1	2022	985	Undefined	Yang‐Yu Liu, Han Hu, Zhenjiang Zech Xu, Yan Kou, Junyu Chen, Chenhao Li, Yuxiang Tan, Han Hu, Yan Tan, Lei Dai
iMeta	http://dx.doi.org/10.1002/imt2.34	Dynamics, gene transfer, and ecological function of intracellular and extracellular DNA in environmental microbiome	3	1	2022	984	Undefined	Yu Shi, Mao Ye, Mingming Sun, Zhongyun Zhang, Mao Ye
iMeta	http://dx.doi.org/10.1002/imt2.11	DeepKla: An attention mechanism‐based deep neural network for protein lysine lactylation site prediction	1	1	2022	980	Undefined	Hao Lv, Fu‐Ying Dao, Hao Lv, Hao Lin
iMeta	http://dx.doi.org/10.1002/imt2.25	iMetaLab Suite: A one‐stop toolset for metaproteomics	2	1	2022	970	Undefined	Zhibin Ning, Leyuan Li, Leyuan Li, Daniel Figeys, Caitlin M. A. Simopoulos, Xu Zhang, Kai Cheng
iMeta	http://dx.doi.org/10.1002/imt2.51	Genetic diversity and community composition of arbuscular mycorrhizal fungi associated with root and rhizosphere soil of the pioneer plant Pueraria phaseoloides	4	1	2022	954	Undefined	Qicheng Bei, Yaqin Guo, Yaqin Guo, Frank Rasche, Konrad Martin, Beloved Mensah Dzomeku
iMeta	http://dx.doi.org/10.1002/imt2.61	Targeting keystone species helps restore the dysbiosis of butyrate‐producing bacteria in nonalcoholic fatty liver disease	-	-	2022	906	Undefined	Lixin Zhu, Dingfeng Wu, Na Jiao, Li Yang, Ping Lan, Dingfeng Wu, Ruixin Zhu, Rohit Loomba, Lei Liu, Chuan Tian, Yida Zhang
iMeta	http://dx.doi.org/10.1002/imt2.38	Are short‐read amplicons suitable for the prediction of microbiome functional potential? A critical perspective	3	1	2022	886	Undefined	Lukas Beule, Vitor Heidrich, Vitor Heidrich
iMeta	http://dx.doi.org/10.1002/imt2.9	How much metagenome data is needed for protein structure prediction: The advantages of targeted approach from the ecological and evolutionary perspectives	1	1	2022	865	Undefined	Pengshuo Yang, Kang Ning, Pengshuo Yang
iMeta	http://dx.doi.org/10.1002/imt2.15	iMeta: Integrated meta‐omics for biology and environments	1	1	2022	853	Undefined	Yong‐Xin Liu, Shuang‐Jiang Liu, Tong Chen, Danyi Li, Jingyuan Fu
iMeta	http://dx.doi.org/10.1002/imt2.46	MetaTrass: A high‐quality metagenome assembler of the human gut microbiome by cobarcoding sequencing reads	4	1	2022	839	Undefined	Yanwei Qi, Ying Sun, Ou Wang, Xiaofang Cheng, Li Deng, Guangyi Fan, Mengyang Xu, Lidong Guo, Yue Zhang, Jianwei Chen, Xin Liu, Xiaodong Fang, Shengqiang Gu, Yanwei Qi
iMeta	http://dx.doi.org/10.1002/imt2.54	Gut microbiota‐stem cell niche crosstalk: A new territory for maintaining intestinal homeostasis	-	-	2022	813	Undefined	Xi Ma, Ning Ma, Lee J. Johnston, Ning Ma, Xiyue Chen
iMeta	http://dx.doi.org/10.1002/imt2.57	Gut microbiota composition in the sympatric and diet‐sharing Drosophila simulans and Dicranocephalus wallichii bowringi shaped largely by community assembly processes rather than regional species pool	-	-	2022	781	Undefined	Tao Wen, Yu‐Xi Zhu, Jue‐Ye Xu, Yu‐Zhou Du, Dian‐Shu Zhao, Yuan Shen, Ming‐Hui Gong, Xin‐Yu Wang, Run Yang, Yu‐Xi Zhu
iMeta	http://dx.doi.org/10.1002/imt2.64	Dietary fiber chemical structure determined gut microbiota dynamics	4	1	2022	760	Undefined	Xin Meng, Jun Zheng, Fengqiao Wang, Jie Zheng, Dong Yang
iMeta	http://dx.doi.org/10.1002/imt2.47	TCM‐Suite: A comprehensive and holistic platform for Traditional Chinese Medicine component identification and network pharmacology analysis	4	1	2022	692	Undefined	Pengshuo Yang, Jidong Lang, Geng Tian, Hong Bai, Jialiang Yang, Kang Ning, Pengshuo Yang, Hongjun Li, Jinxiang Lu, Hanyang Lin
iMeta	http://dx.doi.org/10.1002/imt2.45	mibPOPdb: An online database for microbial biodegradation of persistent organic pollutants	-	-	2022	656	Undefined	Houjin Zhang, Tanyaradzwa R. Ngara, Peiji Zeng, Tanyaradzwa R. Ngara
iMeta	http://dx.doi.org/10.1002/imt2.59	Over two decades of research on the marine RNA virosphere	-	-	2022	652	Undefined	Yunyi Xie, Meng‐en Liao, Meng‐en Liao, Jie Cui, Mang Shi
iMeta	http://dx.doi.org/10.1002/imt2.39	A comparative study of flow cytometry‐sorted communities and shotgun viral metagenomics in a Singapore municipal wastewater treatment plant	3	1	2022	596	Undefined	Xiaoqiong Gu, Yi Yang, Wei Lin Lee, Xiaoqiong Gu, Karina Yew‐Hoong Gin, Franciscus Chandra, Hongjie Chen, Feijian Mao, Federica Armas, Fang You, David M. Needham, Charmaine Ng
iMeta	http://dx.doi.org/10.1002/imt2.68	Pan‐cancer analyses reveal molecular and clinical characteristics of cuproptosis regulators	-	-	2022	556	Undefined	Changwu Wu, Yuzhe Li, Yimin Pan, Wenyong Long, Chaoying Qin, Xiangyu Wang, Jun Tan, Qing Liu
iMeta	http://dx.doi.org/10.1002/imt2.58	Metabolite profiling of human‐originated Lachnospiraceae at the strain level	-	-	2022	476	Undefined	Rashidin Abdugheni, Chang‐Yu Wang, Nan Zhou, Cheng‐Ying Jiang, Wen‐Zhao Wang, Rashidin Abdugheni, Feng‐Lan Liu, Meng‐Xuan Du, Yu‐Jing Wang, Linhuan Wu, Juncai Ma, Shuang‐Jiang Liu, Chang Liu
iMeta	http://dx.doi.org/10.1002/imt2.66	Deciphering factors driving soil microbial life‐history strategies in restored grasslands	-	-	2022	473	Undefined	Baorong Wang, Yang Yang, Scott X. Chang, Shaoshan An, Yunqiang Wang, Zhijing Xue, Yang Yang, Yanxing Dou
iMeta	http://dx.doi.org/10.1002/imt2.55	IPGA: A handy integrated prokaryotes genome and pan‐genome analysis web service	-	-	2022	420	Undefined	Dongmei Liu, Xingjiao Zhang, Yifei Zhang, Dongmei Liu, Guomei Fan, Juncai Ma, Wenyu Shi, Linhuan Wu, Jinfeng Wang, Zhengfei Yu, Dingzhong Sun
iMeta	http://dx.doi.org/10.1002/imt2.44	Impact of tobacco smoking on oral cancer genetics—A next‐generation sequencing perspective	3	1	2022	305	Undefined	Naveen Sharma, Vishwas Sharma, Sanjay Gupta, Vishwas Sharma, Dinesh Kumar, Shravan Kumar, Harpreet Singh
iMeta	http://dx.doi.org/10.1002/imt2.63	Decoding the microbiome and metabolome of the Panchagavya—An indigenous fermented bio‐formulation	-	-	2022	305	Undefined	Prasannakumar Muthukapalli Krishnareddy, Manasa Kodihalli Govindaraju, Aditya Narayan Sarangi, Puneeth Makali Eregowda, Sahana Nagaraj Banakar, Sushil Kumar Middha, Pramesh Devanna, Parivallal Perumal Buela, Prasannakumar Muthukapalli Krishnareddy, Mahesh Hirehally Basavarajegowda
iMeta	http://dx.doi.org/10.1002/imt2.65	Novel RNA viruses in oysters revealed by virome	4	1	2022	286	Undefined	Peng Zhu, Min Liu, Ke‐Ming Xie, Jing‐Zhe Jiang, Peng Zhu, Guang‐Feng Liu, Chang Liu, Li‐Ling Yang, Mang Shi, Shao‐Kun Shi
iMeta	http://dx.doi.org/10.1002/imt2.60	Geographic imprint and ecological functions of the abiotic component of periphytic biofilms	-	-	2022	275	Undefined	Pengfei Sun, Jan Dolfing, Yonghong Wu, Rui Sun, Yingyao Liu
iMeta	http://dx.doi.org/10.1002/imt2.62	Donors' experiences and attitudes of fecal microbiota transplantation: An empirical bioethics study from China	-	-	2022	127	Undefined	-
iMeta	http://dx.doi.org/10.1002/imt2.16	Issue Information	1	1	2022	124	Undefined	-
iMeta	http://dx.doi.org/10.1002/imt2.26	Issue Information	2	1	2022	65	Undefined	-
iMeta	http://dx.doi.org/10.1002/imt2.67	Correction	-	-	2022	44	Undefined	-
iMeta	http://dx.doi.org/10.1002/imt2.52	Issue Information	3	1	2022	43	Undefined	-
iMeta	http://dx.doi.org/10.1002/imt2.53	Issue Information	-	-	2022	18	Undefined	-
